# Supplementary material for: Mitigating Identity-Related Anxiety through Humor and Immersive Storytelling with 360-Degree Video in Virtual Reality: A Study on Microaggressions’ Mental Health Effects
Source: Int J Environ Res Public Health. 2024 May 31;21(6):713. doi: 10.3390/ijerph21060713 (PMC11203420; doi:10.3390/ijerph21060713)
Supplement: Supplementary file 1 [file ijerph-21-00713-s001.zip]

Archive with 1 entries (1 files):
- ijerph-3010369-supplementary.pdf
